# Supplementary material for: Development of Tailored Graphene Nanoparticles: Preparation, Sorting and Structure Assessment by Complementary Techniques
Source: Molecules. 2023 Jan 5;28(2):565. doi: 10.3390/molecules28020565 (PMC9865347; doi:10.3390/molecules28020565)
Supplement: Supplementary file 1 [file molecules-28-00565-s001.zip]

Archive with 1 entries (1 files):
- molecules-2054751-supplementary.pdf
